# Supplementary material for: Pharmacodynamic Evaluation of Phage Therapy in Ameliorating ETEC-Induced Diarrhea in Mice Models
Source: Microorganisms. 2024 Dec 8;12(12):2532. doi: 10.3390/microorganisms12122532 (PMC11678793; doi:10.3390/microorganisms12122532)
Supplement: Supplementary file 1 [file microorganisms-12-02532-s001.zip]

Archive with 1 entries (1 files):
- microorganisms-3316604-supplementary.pdf
